# Supplementary material for: Utilization of maternal healthcare among adolescent mothers in urban India: evidence from DLHS-3
Source: PeerJ. 2014 Nov 4;2:e592. doi: 10.7717/peerj.592 (PMC4226640; doi:10.7717/peerj.592)
Supplement: Supplemental Information 1 [file peerj-02-592-s001.zip]

Archive with 1 entries (1 files):
- DLHS3_Urban_adol.sav
